# Supplementary material for: Origin and evolutionary history of Populus (Salicaceae): Further insights based on time divergence and biogeographic analysis
Source: Front Plant Sci. 2022 Dec 16;13:1031087. doi: 10.3389/fpls.2022.1031087 (PMC9815717; doi:10.3389/fpls.2022.1031087)
Supplement: Supplementary file 1 [file Table_1.xlsx]

## Sheet: Sheet1
Table S1	The early fossil history of Populus L.
Location	Geological time	Stratum	Genus or Species	References
	Late cretaceous 72.1~66Ma	Xigaze formation, Tibet,China	P. latior Ai.Braun Salix meeki	Guo, S.X., 1975. The Plant of the Xigaze Group from Mount Jolmo Lungma Region. In: Tibet Scientific Expedition Team, Academia Sinica (Eds.), Report of Scientific Expedition to Mt. Jolmo Lungma Region. Science Press, Beijing (in Chinese). pp. 411–425.
		Jiayin-wuyun formation , Heilongjiang, China	P. carnosa	Tao, J.R., Xiong, X.Z., 1986. The latest Cretaceous flora of Heilongjiang province and the floristic relationship betwee east Asia and north America. Acta Phytotaxonomica Sinica. 24, 1-15.
		Jiayin-wuyun formation, Heilongjiang, China	Populus Salix inaequalis	Guo, S.X., 1983. Discussion on the ecological environment of Late Cretaceous and Tertiary phytogeographic regions in China.In:Palaeogeographic fauna of China. Science Press, Beijing, (in Chinese). pp.164-184.
				Guo, S.X., 1985. Preliminary interpretation of tertiary climate by using megafossil floras in China. Palaeontologia Cathayana. 2, 169-175.
	Eocene 34-56Ma	Yanshou-yilan formation, Hulin-lianhe formation, Heilongjiang, China	Populus	Guo, S.X., 1983. Discussion on the ecological environment of Late Cretaceous and Tertiary phytogeographic regions in China.In:Palaeogeographic fauna of China. Science Press, Beijing, (in Chinese). pp.164-184.
		Shulan formation, Yanbian-hunchun formation Jilin, China
		Fushun-guchengzi formation, Liaoning, China	P. glandulifera Heer P. sinensis Li sp.nov Populus sp	The Writing Group of Cenozoic Plants of China. 1978. The Cenozoic Fossil Plants of China,Vo1.3. Beijing : Science Press. 1-232 (in Chinese)．
Asia	Oligocene 23-34Ma	Lanzhou Basin, Gansu, China (20-31.4Ma)	Seven Populus species Salix angusta Braun	Geng, B.Y., Tao, J., Xie, G.P., 2001. Early Teriary fossil plants and paleoclimate of Lanzhou Basin. Acta Phytotaxonnica Sinica (in Chinese). 39, 105-115.
		Qaidam Basin, Qinghai, China (30.8Ma)	Populus	Song, B.W., Robert, A.S., Zhang, K.X., Ji, J.L., Alexander, F., Alice, C.H., Yang, Y.B., Han, F., Xu, Y.D., Teresa, S., Shen, T.Y., Daniel, J.L., Shi, G.L., 2020. Qaidam Basin leaf fossils show northeastern Tibet was high, wet and cool in the early Oligocene. Earth and Planetary Science Letters. 537, 116175.
		Gangdese Mountains,Tibet, China (21.8-25.1Ma)	P. glandulifera Heer. P.balsamoides Göppert	Ai, K.K., Shi, G.L., Zhang, K.X., Ji, J.L., Song, B.W., Shen, T.Y., Guo,S.X., 2019. The uppermost Oligocene Kailas flora from southern Tibetan plateau and its implications for the uplift history of the southern Lhasa terrane.Palaeogeography, Palaeoclimatology, Palaeoecology. 515, 143–151.
		Kazakhstan	Populus	Zhilin, S. G., 1989. History of the development of the temperate forest flora in Kazakhstan, U.S.S.R. from the Oligocene to the early Miocene. The Botanical Review. 55, 205-330.
	Miocene 5.3-23Ma	Namling-wulong group, Tibet, China (15-18Ma)	P. latior Ai.Braun，Salix sp.	Li ,H.M., Guo, S.X., 1976. The Miocene flora from Namling of Xizang. Acta Palaeontol. Sinica. (in Chinese with English abstract). 15, 7–20. Spicer, R..A., Harris, N.B., Widdowson, M., Herman, A.B., Guo, S.X., Valdes, P.J., Wolfe, J.A., Kelley, S.P., 2003. Constant elevation of southern Tibet over the past 15 million years. Nature. 421, 622–624.
		Pulan formation ,Tibet, China	P. balsamoides Göppert P.glandulifera Heer P. latior Ai.Braun P. simonii Carr Salix sp	Geng, G.C., Tao, J.R., 1982. A study of tertiary plants in Tibet. Tibetan paleontology, Vol.5. Beijing: Science Press. 110-125 (in Chinese)．
		Lincang group,Yunnan, China (11.6Ma)	P. glandulifera Heer	Guo, S.X., 2011. The latemiocene bangmai flora from lincang county of Yunanan, southwestern China. Aeta Palaeontologica Sinica.50, 353-408.
		Linju-shanwang group,Shantung, China (9.66-18.87Ma)	P. balsamoides Göppert P.glandulifera Heer P. latior Ai.Braun P.simonii Carr	Hu, H.H., Chaney, R.W., 1904. A Miocene flora from Shantung Province, China. Palaeontologica Sinica, N.S.A. 112, 1-147. The Writing Group of Cenozoic Plants of China. The Cenozoic Fossil Plants of China,Vo1.3. Beijing : Science Press. 1978: 1-232 (in Chinese)．
		Honshu, Japan (Late Miocene)	Six Populus species	Uemura, K., 1988. Late Miocene Floras in Northeast Honshu, Japan. Tokyo: National Science Museum.
	Eocene 34-56Ma	Stare Sedlo Formation,Europe (uppermost Eocene)	Populus	Kvacek, Z., Walther, H., Bflzek, C., 1989. Palaeogene floras of W. Bohemia (C.S.S.R.) and Weisselster Basin (G.D.R.) and their correclation. Casopis pro mineralogii a geologii.34, 385-401.
Europe	Oligocene 23-34Ma	Central Europe	P. germanic P. zaddachii Heer	Mai, D. H., Walther, H., Die Floren der Haselbacher Serie im Weisselster-Becken (Bezirk Leipzig.DDR). Abhandlungen des Staatlichen Museums fur Mineralogie un Geologie zu Dresden. 1978, 28: 1-200. Walther, H., The Weisselster Basin (GDR) - an example of the development and history of Palaeogene forest vegetation in Central Europe. In Proceedings of the symposium ' Paleofloristic and eds Knobloch, …
	Miocene 5.3-23Ma	Europe	Populus	Hantke, R., 1954. Die fossile flora der obermiozanen Oehninger-Fundstelle Schrotzburg (Schienerberg,Sud-Baden). Denkschriften der Schweizerischen Naturforschenden Gesellschaft.80, 1-113. Ferguson, D. K., 1971. The Miocene flora of Kreuzau, western Germany 1. The leaf-remains. Verhandel-ingen der Koninklijke Nederlandse Akademie van Wetenschappen, Afdeilung Natuurkunde, Tweeds Reeks. 60, 1-290. 53…
	Paleocene 56-66Ma	Golden Valley Formation , North Dakota, USA ( Latest Palaeocene)	Populus	Hickey, L. J., 1977. Stratigraphy and Paleobotany of the Golden Valley Formation (Early Tertiary) of western North Dakota. Geological Society of America Memoir. 150, 1-181.
North America	Eocene 34-56Ma	Green River Formation, Colorado and Utah Puget group, Washington Kultieth Formation , Alaska, USA Eureka Sound Formation, Canadian Arctic	P. wilmattae	MacGinitie, H.D., 1969. The Eocene Green River flora of northwestern Colorado and northeastern Utah. University of California Publication in Geological Sciences. 83, 1–140. Eckenwalder, J.E., 1980. Foliar heteromorphism in Populus (Salicaceae), a source of confusion in the taxonomy of Tertiary leaf remains. Systematic Botany. 5, 366–383. Wing, S.L., 1981. A study of the paleoecology and paleobota…
		Green River Formation, Wyoming	P. cinnamomoides	MacGinitie, H.D., 1969. The Eocene Green River flora of northwestern Colorado and northeastern Utah. University of California Publication in Geological Sciences. 83, 1–140.
		Green River Formation, Utah，Colorado and Wyoming, USA	P. tidwellii	Steven, R.,2006. Manchester, Walter S. Judd, and Bruce Handley.Foliage and Fruit of early Poplars (Salicaceae: Populus) From the Eocene of Utah, Colorado, and Wyoming. Interantional Journal of Plant Sciences. 167, 897–908.
	Oligocene 23-34Ma	Creede Flora, Colorado, USA (Late Oligocene)	P. eotremuloides P. larsenii	Axelrod, D.I., 1987. The Late Oligocene Creede Flora, Colorado. University of California Publications in Geological Sciences. 130, 1-235. Wolfe, J. A., Schorn, H. E.,1990. Taxonomic revision of the Spermatopsida of the Oligocene Creede Flora, Southern Colorado. United States Geological Survey Bulletin1923. l-40, pls 1-13.
		Los Ahuehuetes locality, Pie de Vaca Formation, Mexico	Four Populus species Seven Salix species	Jose´, L.R.., Sergio, R.S.C., 2000. Leaves of Salicaceae ( Salix and Populus ) from Oligocene Sediments Near Tepexi de Rodríguez, Puebla, Mexico. International Journal of Plant Sciences. 161, pp. 521-534.
